# Supplementary material for: Mutation signature analysis identifies increased mutation caused by tobacco smoke associated DNA adducts in larynx squamous cell carcinoma compared with oral cavity and oropharynx
Source: Sci Rep. 2019 Dec 17;9:19256. doi: 10.1038/s41598-019-55352-y (PMC6917707; doi:10.1038/s41598-019-55352-y)
Supplement: Supplementary file 1 — Supplementary Table S1 [file 41598_2019_55352_MOESM1_ESM.xlsx]

## Sheet: Table S1
Supplementary Information
Table S1
Mutation signature analysis identifies increased mutation caused by tobacco smoke associated DNA adducts in larynx squamous cell carcinoma compared with oral cavity and oropharynx.
Andrew P. South, Nicoline Y. den Breems, Tony Richa, Uche Nwagu, Tingting Zhan, Shiv Poojan, Ubaldo Martinez-Outschoorn, Jennifer M. Johnson, Adam J. Luginbuhl, Joseph M. Curry.
Site	Subsite	Size (cm)	TNM	Stage	Disease Status	Tumor Differentiation	P16 Status	in-situ hybridization	Ki67 Index (+%)
Larynx	Supraglottis	3.5	T4aN0M0	IVA	Recurrent	Moderately Differentiated	Positive	N/A	6.69
Larynx	Supraglottis	3.2	T4aN1M0	IVA	Primary	Moderately Differentiated	Negative	N/A	24.5983
Larynx	Supraglottis	2.7	T3N0M0	III	Recurrent	Moderately Differentiated	Negative	N/A	26.7583
Larynx	Supraglottis	4	T2N1M0	III	Primary	Moderately Differentiated	Positive	N/A	46.98
Larynx	Supraglottis	3	T4aN0M0	IVA	Primary	Moderately Differentiated	N/A	N/A	6.25
Larynx	Glottis	3.3	T4aN0M0	IVA	Primary	Moderately Differentiated	Negative	N/A	20.19
Larynx	Supraglottis	3.1	T3N2cM0	IVA	Primary	Moderately Differentiated	Negative	N/A	14.2733
Larynx	Glottis	2.4	T4aN0M0	IVA	Recurrent	Poorly Differentiated	Negative	N/A	15.1933
Larynx	Glottis	3.4	T4aN0M0	IVA	Recurrent	Moderately Differentiated	Positive	HPV18	22.07
Larynx	Glottis	2.9	T3N0M0	III	Recurrent	Moderately Differentiated	Negative	N/A	10.415
Larynx	Supraglottis	3.6	T4aN0M0	IVA	Recurrent	Moderately Differentiated	Negative	N/A	40.5915
Larynx	Glottis	2.9	T4aN1M0	IVA	Recurrent	Moderately Differentiated	Negative	N/A	5.78833
Larynx	Glottis	2.5	T4aN0M0	IVA	Primary	Moderately Differentiated	N/A	N/A	14.39
Larynx	Subglottis	2.2	T4aN0M0	IVA	Recurrent	Moderately Differentiated	Negative	N/A	50.755
Larynx	Supraglottis	2.3	T4aN0M0	IVA	Primary	Moderately Differentiated	Negative	N/A	19.0617
Larynx	Supraglottis	3.2	T4aN2cM0	IVA	Primary	Moderately Differentiated	Negative	N/A	30.4283
Larynx	Supraglottis	4	T3N0M0	III	Recurrent	Moderately Differentiated	Negative	N/A	14.6233
Larynx	Glottis	2.1	T4aN0M0	IVA	Primary	Poorly Differentiated	Negative	N/A	24.075
Larynx	Supraglottis	3.7	T4aN0M0	IVA	Primary	Poorly Differentiated	Negative	N/A	48.735
Oropharynx	Base of tongue	4	T2N1M0	I	Primary	Moderately Differentiated	Positive	N/A	53.4
Oropharynx	Palatine tonsil	2.7	T2N1M0	I	Primary	Poorly Differentiated	Positive	N/A	47.66
Oropharynx	Base of tongue	2.1	T2N0M0	I	Primary	Poorly Differentiated	Positive	Negative for HPV16/18	38.635
Oropharynx	Palatine tonsil	3.5	T2N0M0	II	Primary	Moderately Differentiated	Negative	N/A	52.83
Oropharynx	Palatine tonsil	3	T2N2M0	II	Primary	N/A	Positive	N/A	43.41
Oropharynx	Base of tongue	3.4	T2N2M0	II	Primary	N/A	Positive	HPV16	44.855
Oropharynx	Base of tongue	3.2	T2N2M0	II	Primary	N/A	Positive	N/A	52.3533
Oropharynx	Base of tongue	3.5	T2N2M0	II	Primary	N/A	Positive	HPV16	51.48
Oropharynx	Palatine tonsil	3	T2N1M0	I	Primary	N/A	Positive	HPV16	47.21
Oropharynx	Glossotonsillar sulcus	3	T2N1M0	I	Primary	N/A	Positive	HPV16	49.51
Oropharynx	Palatine tonsil	2.5	T2N1M0	I	Primary	N/A	Positive	HPV18	43.4483
Oropharynx	Palatine tonsil	2.2	T2N0M0	I	Primary	N/A	Positive	HPV16	46.59
Oropharynx	Palatine tonsil	2.8	T2N2M0	II	Primary	N/A	Positive	HPV16	64.84
Oropharynx	Palatine tonsil	3.4	T2N1M0	I	Primary	N/A	Positive	HPV16	62.68
Oropharynx	Palatine tonsil	3.1	T2N1M0	I	Primary	N/A	Positive	HPV16	43.25
Oropharynx	Palatine tonsil	3.4	T2N1M0	I	Primary	N/A	Positive	Negative for HPV16/18	46.96
Oropharynx	Palatine tonsil	2.9	T2N1M0	I	Primary	Poorly Differentiated	Positive	N/A	49.24
Oropharynx	Palatine tonsil	3.5	T2N3M0	IVB	Primary	Moderately Differentiated	Negative	N/A	37.57
Oral Cavity	Retromolar Trigone	3.5	T4aN0M0	IVa	Primary	Well Differentiated	Negative	N/A	28.4535
Oral Cavity	Floor of mouth	3.9	T2N2bM0	IVa	Primary	Moderately Differentiated	N/A	N/A	52.423
Oral Cavity	Lat border of tongue, FOM	4	T2N2bM0	IVa	Primary	Moderately Differentiated	N/A	N/A	52.0084
Oral Cavity	Floor of mouth	2.2	T2N0M0	II	Primary	Poorly Differentiated	Negative	N/A	66.1341
Oral Cavity	Lower alveolar process/mandible	2.3	T4aN0M0	IVa	Recurrent	Moderately Differentiated	Negative	N/A	16.2926
Oral Cavity	Lateral border of tongue	2	T2N1M0	III	Primary	Moderately Differentiated	Negative	N/A	49.5695
Oral Cavity	Hard palate	3.1	T4aN2cM0	IVa	Primary	Moderately Differentiated	Negative	N/A	35.1759
Oral Cavity	Retromolar Trigone	2.5	T2N1M0	III	Primary	Poorly Differentiated	N/A	N/A	18.7553
Oral Cavity	Dorsal surface of tongue	2	T1N0M0	I	Primary	Well Differentiated	N/A	N/A	51.151
Oral Cavity	Lateral border of tongue	3	T2N0M0	II	Primary	Moderately Differentiated	N/A	N/A	30.423
Oral Cavity	Lateral border of tongue	2.1	T2N1M0	III	Primary	Poorly Differentiated	N/A	N/A	34.7666
Oral Cavity	Anterior tongue	2	T1N0M0	I	Primary	Moderately Differentiated	N/A	N/A	18.8834
Oral Cavity	Floor of mouth	2.7	T2N0M0	II	Recurrent	Well Differentiated	Negative	N/A	30.7539
Oral Cavity	Buccal mucosa, alveolar process, retromolar area, maxilla	3.2	T4N0M0	IVa	Primary	Well Differentiated	N/A	N/A	31.6013
Oral Cavity	Alveolar process	2.6	T2N2cM0	IVa	Primary	Moderately Differentiated	N/A	N/A	61.9896
Oral Cavity	Floor of mouth	2.2	T4aN0M0	IVa	Recurrent	Moderately Differentiated	Negative	N/A	47.2191
Oral Cavity	Retromolar area	2	T4aN0M0	IVa	Primary	Moderately Differentiated	N/A	N/A	46.5062
Oral Cavity	Lateral border of tongue	2	T3N2aM0	IVa	Primary	Moderately Differentiated	Negative	N/A	30.8589
Oral Cavity	Floor of mouth/Tongue	3.3	T3N0M0	III	Primary	Moderately Differentiated	Negative	N/A	35.6793
Oral Cavity	Lateral border of tongue	3.5	T3N0M0	III	Primary	Poorly Differentiated	Negative	N/A	63.616
Oral Cavity	Lateral border of tongue	2.4	T3N1M0	III	Primary	Well Differentiated	Negative	N/A	49.1493
Oral Cavity	Alveolar process	2.3	T4aN0M0	IVa	Recurrent	Moderately Differentiated	N/A	N/A	7.08715
